# Supplementary material for: Pooled prevalence and associated factors of traditional uvulectom among children in Africa: A systematic review and meta-analysis
Source: PLoS One. 2025 Jan 28;20(1):e0316755. doi: 10.1371/journal.pone.0316755 (PMC11774377; doi:10.1371/journal.pone.0316755)
Supplement: S3 File 3 — (XLSX) [file pone.0316755.s003.xlsx]

## Sheet: food handlers last
No	Author	nation	Contry	region_cat	study zone	study area	age category	Study group	study design	sample size	sample_cat	p	sep	lack of information	LB	UB	logLB	logUB	logorBB	selogorBB	percievetion as uvula causes disease	LB	UB	logLB	logUB	logorT	selogorT	Future intention to perform	LB	UB	logLB	logUB	logorInt	LogseINt	percived as uvulectomy shoudnt be eradicated	LB	UB	logLB	logUB	logorera	selogorera	previous hx of uvulctomy	LB	UB	logLB	logUB	logorprevious	selogorprevious	health preofessional hospitality problem
1	Yirdaw et al (2022)	Ethiopia	Ethiopia	Northwest	South Gondar	community based	under 5	under 5	cross-sectional	634	>500	52.5	1.98327	2.98	1.67	5.28	0.512824	1.66393	1.09192	0.293649	4.89	2.95	8.08	1.08181	2.08939	1.58719	0.128112	4.19	2.58	6.79	0.947789	1.91545	1.4327	0.246852	1.89	1.17	3.06	0.157004	1.11841	0.636577	0.245258	9.39	5.51	16.02	1.70656	2.77384	2.23965	0.272264	5.92
2	Bayih et al., (2020)	Ethiopia	Ethiopia	Northwest	South Gondar	health facility based	under 5	neonates	cross-sectional	422	<500	15.88	1.77917																													7.15	1.18	43.21	0.165514	3.76607	1.96711	0.91851
3	Kefelew et al., (2023)	Ethiopia	Ethiopia	southern	Gamo	health facility based	under 5	under 5	cross-sectional	402	<500	36.6	2.40255
4	Farouk et al., (2023)	other	Democratic republic of Congo	South Kivu		health facility based	under 15	under 15	cross-sectional	1078	>500	18.7	1.18756
5	Adoga, (2011)	other	Nigeria	Plateau State Jos	Jos, Nigeria	health facility based	under 15	under 10	cross-sectional	517	>500	41.2	2.16467
6	Oluwatosin et al., (2016)	other	Nigeria	Northwest		health facility based	under 15	under 15	cross-sectional	500	>=00	41	2.19955
7	Djakounda, (1994)	other	Niger			health facility based	under 5	under 5	cross-sectional	555	>500	19.6	1.68504
8	Gebrekirstos et al., (2014)	Ethiopia	Ethiopia	North		community based	under 5	under 5	cross-sectional	752	>500	86.9	1.23037
9	Mitke, (2010)	Ethiopia	Ethiopia	southern		community based	under 5	under 5	cross-sectional	1163	>500	41.8	1.4463
10	Kebede et al., (2017)	Ethiopia	Ethiopia	Central		community based	under 5	under 5	cross-sectional	456	<500	23.7	1.99138
11	Gebrekirstos et al., (2014)	Ethiopia	Ethiopia	North		community based	under 5	under 5	cross-sectional	752	>500	72.8	1.62271
										7231
[truncated: 69 more columns]
